# Supplementary material for: A QSAR Study for Antileishmanial 2-Phenyl-2,3-dihydrobenzofurans
Source: Molecules. 2023 Apr 12;28(8):3399. doi: 10.3390/molecules28083399 (PMC10144340; doi:10.3390/molecules28083399)
Supplement: Supplementary file 1 [file molecules-28-03399-s001.zip]

Archive with 1 entries (1 files):
- molecules-2301022-supplementary.pdf
